# Supplementary material for: Self-Assembly of Silver Nanowire Films for Surface-Enhanced Raman Scattering Applications
Source: Nanomaterials (Basel). 2023 Apr 13;13(8):1358. doi: 10.3390/nano13081358 (PMC10146873; doi:10.3390/nano13081358)
Supplement: Supplementary file 1 [file nanomaterials-13-01358-s001.zip]

Archive with 1 entries (1 files):
- nanomaterials-2295364-supplementary.pdf
